# Supplementary material for: Identification and Molecular Characterization of Novel Mycoviruses in Saccharomyces and Non-Saccharomyces Yeasts of Oenological Interest
Source: Viruses. 2021 Dec 29;14(1):52. doi: 10.3390/v14010052 (PMC8778689; doi:10.3390/v14010052)
Supplement: Supplementary file 1 [file viruses-14-00052-s001.zip]

Archive with 14 entries (14 files):
- viruses-1472465-supplementary/Supplementary Figure S1.pdf
- viruses-1472465-supplementary/Supplementary Figure S2.pdf
- viruses-1472465-supplementary/Supplementary Figure S3.pdf
- viruses-1472465-supplementary/Supplementary Table S1.xlsx
- viruses-1472465-supplementary/Supplementary Table S10.pdf
- viruses-1472465-supplementary/Supplementary Table S2.xlsx
- viruses-1472465-supplementary/Supplementary Table S3.pdf
- viruses-1472465-supplementary/Supplementary Table S4.pdf
- viruses-1472465-supplementary/Supplementary Table S5.pdf
- viruses-1472465-supplementary/Supplementary Table S6.pdf
- viruses-1472465-supplementary/Supplementary Table S7.pdf
- viruses-1472465-supplementary/Supplementary Table S8.pdf
- viruses-1472465-supplementary/Supplementary Table S9.pdf
- viruses-1472465-supplementary/Supplementary Text S1.txt
