# Supplementary material for: Identification and Molecular Characterization of Novel Mycoviruses in Saccharomyces and Non-Saccharomyces Yeasts of Oenological Interest
Source: Viruses. 2021 Dec 29;14(1):52. doi: 10.3390/v14010052 (PMC8778689; doi:10.3390/v14010052)
Supplement: Supplementary file 1 [file viruses-14-00052-s001.zip › viruses-1472465-supplementary/Supplementary Table S1.xlsx]

## Sheet: Foglio1
Supplementary Table S1: Specific primers designed in this study
Target	Primer Name	Sequence 5'-3'	Fragment Size (bp)	Assay
ScV-L-A2	ScV-L-A-FW	ATGTGCCGATCGATGAGGAT	224	Real time PCR
	ScV-L-A-REV	AGGTGCCTCATAGTCGATCG
ScV-L-A-lus	ScV_LA_lusfw1	GCACTTGAAGACTGGTCAGC	137	Real time PCR
	ScV_LA_lusrev1	TCGTCAACAGTGGTACCGAA
ScV-L-A	ScV-L-A-f	AACTCCCCATGCTTAGATTCG	672	PCR
	ScV-L-A-r	GCGATGCCATTTGCTCATCATCAT
ScV-M2	ScV-M2-FW	AGGTTACCGCAGCTGTATGT	158	Real time PCR
	ScV-M2-REV	CTGCCATCCTTTGTAACCGG
	ScV-M2-I-f	TGAAAGAGACTACCACCAGC	586	PCR
	ScV-M2-I-r	ATAGTAGCCAATTCACTGTCG
	ScV-M2-II-f	TGCCGGTTACAAAGGATGGC	658
	ScV-M2-II-r	TTATATCCTATCCTAGCCGC
ScV-Mlus	ScV-M-lus-FW	TCCCAGTTGTTCTACCACGG	153	Real time PCR
	ScV-M-lus-REV	ACGGGTCATGCATTTAAAAGGT
	ScV-M-lus-f	ACTAGTATGGTACCTCAAGC	293	PCR
	ScV-M-lus-r	CAACTCATACTACCTTATTAGC
ScV-L-BC	ScV-L-BC-FW	GATTCCAAAGAAGCATCACG	200	Real time PCR
	ScV-L-BC-REV	CCAACTTATACTGCTTACGC
	ScV-L-BC-f	GACTTCAACCACTCTCTGC	849	PCR
	ScV-L-BC-r	TGGATTTTCGTGTAGCAGCTTA
SbTV1	SbTV1-FW	CGTCGCCTGTATGCAATGAA	191	Real time PCR
	SbTV1-REV	AGCGTTACTGTCCAAGAGCT
	SbTV1-I-f	AACGATGAAGCTGCACACCG	762	PCR
	SbTV1-I-r	GCTTGAAGTATTGACTCCTACAG
	SbTV1-II-f	TGTCTACGTGCTTGCTGCCG	695
	SbTV1-II-r	GCACTCCATCGTCAGTAACTATCG
	SbTV1-III-f	TCAGATCGCACTGTCGACTGCTGC	785
	SbTV1-III-r	CATCCATGCTACTGATCGACGC
	SbTV1-IV-f	GTATTATTGCTGCAACGTGCCG	839
	SbTV1-IV-r	GCTCGGCTCAACATTGCTAGGC
	SbTV1-V-f	CTCTAACCATGCATGATTCTGC	908
	SbTV1-V-r	TACGTTGACTAGACATATCGC
	SbTV1-VI-f	CTTGTCAACCAGTGCGATCCG	832
	SbTV1-VI-r	CGTATCGGGATCTTCGACGGC
	SbTV1-VII-f	ACTCAGTCGTTACAAGGTCG	737
	SbTV1-VII-r	CTCATCAATCCTTGTGATACACG
	SbTV1-VIII-f	CGATACCCAGCATACTCTACGC	750
	SbTV1-VIII-r	TGCGGCATGTCGTCTCTAGC
	SbTV1-IX-f	GAAGCCGTTGAACTTGCTGC	715
	SbTV1-IX-r	GATGAAGCTAACACACTCATGGC
ScCV1-RdRp	ScCV1-RdRp-FW	CTGACCAACCAAGAAACGGG	161	Real time PCR
	ScCV1-RdRp-REV	GCCTGTCACACCTGCTATTG
	ScCV1-RdRp-I-f	CAGATACCATGTTATTTTCCGG	956	PCR
	ScCV1-RdRp-I-r	CCAGAACCTGACGGTATTCCGC
	ScCV1-RdRp-II-f	GTTAATGGATCTTTGTTCGTCG	806
	ScCV1-RdRp-II-r	CGTCTTTAAGGATTACGCACTG
ScCV1-CP	ScCV1-CP-FW	CCAGGAGGGTTTGAGGTAGG	212	Real time PCR
	ScCV1-CP-REV	CAACGAATCATTGCCGCATG
	ScCV1-CP-I-f	ATTTGCAGTTATTCAGTAGCG	654	PCR
	ScCV1-CP-I-r	TAATGTTACGGCAATCTCACG
	ScCV1-CP-II-f	TCATTGCCGCATGCAACCGAGC	571
	ScCV1-CP-II-r	CACTCTTCGTTACTTCGTTGTACG
ScNV	ScNV-NDA21-FW	ATTAGATCGTCGCCGCAAAC	183	Real time PCR
	ScNV-NDA21-REV	TCCTGACGGTTCCGAAATCA
	ScNV-NDA21-I-f	CCATGAAGGAACCAGTAGACTGCC	761	Qualitative PCR
	ScNV-NDA21-I-r	GAGGTTGTCAGTGGGTGAGGACG
	ScNV-NDA21-II-f	CGAGGTTCCTACAGACGTACTTGCG	931
	ScNV-NDA21-II-r	CCTATTACTGCGGAAGTGCTTGC
	ScNV-NDA21-III-f	CTTCCGCGCTACGGTTAGGTCG	690
	ScNV-NDA21-III-r	TAGTCGGCGAACCAAGTGTCCG
	ScNV-NDA21-IV-f	ATTCGCCGCAGCACGGACTCTTCG	739
	ScNV-NDA21-IV-r	GCCTCAGGGGAAACCCGAGACCACG
SbMV1	SbMV1-FW	TACCTGGGCCGACAATCTTT	153	Qualitative PCR
	SbMV1-REV	CCCTTTGAGTTCTCACAGGC
	SbMV1-I-f	CGAACGCTAATGATATAGACTAGC	750
	SbMV1-I-r	ATCTGCTAAAGAGGTACTCAACGC
	SbMV1-II-f	ATAGTAAGACCGTGTGGTGC	785
	SbMV1-II-r	TCTCCTAAGATAACATAGGTTGGC
	SbMV1-III-f	TTGGTGAACAGCAGTCTAGAGC	703
	SbMV1-III-r	GACTCTTCAGAGCATCAGACG
	SbMV1-IV-f	AGATCTAACCGAGGTGTCCG	752
	SbMV1-IV-r	ATAGGTGAATCCCGAGGGCG
ORFan	Orfan1-1309F	ATTGCAACCGTGTTTTCGGG	139	Real time PCR
	Orfan1-1447R	GTCTCGCCGCGATTGTAGTA
	Orfan2-692-F	ACCGTCAATTCAGAGCGGTT	108	Real time PCR
	Orfan2-799R	AACGGCCCTTTAAACCGAGT
	Orfan3-270F	TCGTCCGTGAGCTTGATCTG	146	Real time PCR
	Orfan3-415Rev	ATCGTCAGCTCGGAACACTG
