# Supplementary material for: Identification and Molecular Characterization of Novel Mycoviruses in Saccharomyces and Non-Saccharomyces Yeasts of Oenological Interest
Source: Viruses. 2021 Dec 29;14(1):52. doi: 10.3390/v14010052 (PMC8778689; doi:10.3390/v14010052)
Supplement: Supplementary file 1 [file viruses-14-00052-s001.zip › viruses-1472465-supplementary/Supplementary Table S2.xlsx]

## Sheet: Totiviridae
Supplementary Table S2: Sequences of isolates retrieved from the GenBank
Genus	Species	Reference strain abbreviation	GenBank accession no.
Totivirus	Saccharomyces cerevisiae virus L-A-2 strain 8F-13	ScV-LA2-8F13	KC677754.1
Totivirus	Saccharomyces cerevisiae virus LA1-original	ScV-LA1-original	J04692.1
Totivirus	Saccharomyces paradoxus virus L-A-28	SpV-LA-28	KU845301.2
Totivirus	Saccharomyces cerevisiae virus L-A strain ScV-LAlusA	ScV-LA-lus-A	MW174762.1
Totivirus	Saccharomyces cerevisiae virus L-A strain ScV-LAlus1	ScV-LA-lus-1	MW174761.1
Totivirus	Saccharomyces cerevisiae virus L-A strain ScV-LAlus4	ScV-LA-lus-4	MW174758.1
Totivirus	Saccharomyces cerevisiae virus L-A-lus	ScV-LA-lus	JN819511.1
Totivirus	Saccharomyces cerevisiae virus L-A	ScV-L-A	NP_620495
Totivirus	Saccharomyces cerevisiae virus L-BC-lus	ScV-LBC-lus	KT784813
Totivirus	Saccharomyces cerevisiae virus L-BC-2	ScV-LBC-2	KX906605
Totivirus	Saccharomyces cerevisiae virus L-BC (La)	ScV-LBC-La	U01060
Totivirus	Saccharomyces cerevisiae killer virus Mlus Klus pretoxin	ScV-Mlus-4	GU723494.2
Totivirus	Killer virus of S.cerevisiae	Scv-M2	X54154.1
Totivirus	Saccharomyces cerevisiae	Scv-M2	X56604.1
Totivirus	Saccharomyces cerevisiae	Scv-M2	X56987.1
Totivirus	Saccharomyces killer virus M2-4	Scv-M2-4	MF957266.1
	K2 killer toxin precursor	K2toxin	CAA38093.1
	K2 killer toxin	K2toxin	CAA39941.1
Totivirus	Red algae totivirus 1	RaTV1	BBZ90081.1
Totivirus	Red algae totivirus 1	RaTV1	BBZ90082.1
Totivirus	Helicobasidium mompa totivirus 1-17	HmTV1-17	NP_898833
Trichomonasvirus	Trichomonas vaginalis virus 1	TvV1	YP_009162330
Trichomonasvirus	Trichomonas vaginalis virus 2	TvV2	NP_624323
Trichomonasvirus	Trichomonas vaginalis virus 3	TvV3	NP_659390
Trichomonasvirus	Trichomonas vaginalis virus 4	TvV4	YP_009507836
Eimeriavirus	Eimeria brunetti RNA virus 1	EbRV1	AAK26438
Eimeriavirus	Eimeria tenella RNA virus 1	EtRV1	YP_009115500
Eimeriavirus	Eimeria stiedai RNA virus 1	EsRV1	AOM63180
Leishmaniavirus	Leishmania RNA virus 1	LRV1	APT68186
Leishmaniavirus	Leishmania RNA virus 1	LRV1	APU54690
Leishmaniavirus	Leishmania RNA virus 2	LRV2	AAB50031
Leishmaniavirus	Leishmania RNA virus 2	LRV2	AHK06414
Leishmaniavirus	Leishmania aethiopica RNA virus	LRV-Lae	AHZ10902
Victorivirus	Gremmeniella abietina RNA virus L1	GARV-L1	NP_624332
Victorivirus	Sphaeropsis sapinea RNA virus 2	SsRV2	NP_047560
Victorivirus	Coniothyrium minitans RNA virus	CmRV	YP_392467
Victorivirus	Epichloe festucae virus 1	EfV1	YP_009508253
Victorivirus	Magnaporthe oryzae virus 1	MoV1	YP_122352
Victorivirus	Helminthosporium victoriae virus 190S	HvV-190S	NP_619670
Victorivirus	Tolypocladium cylindrosporum virus 1	TcV1	YP_004089630
Victorivirus	Rosellinia necatrix victorivirus 1	RnVV1	YP_008130308
Victorivirus	Sphaeropsis sapinea RNA virus 1	SsRV1	NP_047558
Victorivirus	Aspergillus foetidus slow virus 1	AfSV1	YP_009508249
Victorivirus	Beauveria bassiana victorivirus 1	BbVV1	YP_009508251
Victorivirus	Ustilaginoidea virens RNA virus L	UvRVL	AIT56394
Totivirus	Red clover powdery mildew-associated totivirus 2	RPaTV2	YP_009182176
Totivirus	Scheffersomyces segobiensis virus L	SsV-L	AGG68771
Totivirus	Saccharomyces cerevisiae virus L-BC-2	ScV-L-BC-2	APR62628
Totivirus	Red clover powdery mildew-associated totivirus 6	RPaTV6	BAT62488
Totivirus	Red clover powdery mildew-associated totivirus 8	RPaTV8	BAT62492.1
Totivirus	Red clover powdery mildew-associated totivirus 7	RPaTV7	BAT62490
Totivirus	Red clover powdery mildew-associated totivirus 5	RPaTV5	BAT62486
Totivirus	Puccinia striiformis totivirus 1	PsTV1	ATO91007
Totivirus	Puccinia striiformis totivirus 2	PsTV2	ATO91009
tombus-related viruses	Wuhan insect virus 26	WIV26	YP_009342428
tombus-related viruses	Wuhan insect virus 27	WIV27	YP_009342434
Totivirus	Red clover powdery mildew-associated totivirus 3	RPaTV3	BAT62482
Totivirus	Red clover powdery mildew-associated totivirus 4	RPaTV4	BAT62484
Totivirus	Xanthophyllomyces dendrorhous virus L1A	XdV-L1A	YP_007697651
Totivirus	Red clover powdery mildew-associated totivirus 1	RPaTV1	BAT62476
Totivirus	Tuber aestivum virus 1	TaV1	YP_009507833

## Sheet: Partitiviridae
Genus	Species	Reference strain abbreviation	GenBank accession no.	Protein
Alphapartitivirus	Beet cryptic virus 1	BCV1	ACA81389	RdRp
	Carrot cryptic virus	CarCV	ACL93278	RdRp
	Cherry chlorotic rusty spot associated partitivirus	CCRSAPV	Q65A70	RdRp
	Flammulina velutipes browning virus	FvBV	BAH56481	RdRp
	Vicia cryptic virus	VCV	AAX39023	RdRp
	White clover cryptic virus 1	WCCV1	AAU14888	RdRp
	Heterobasidion partitivirus 1	HetPV1	ADV15441	RdRp
	Heterobasidion partitivirus 3	HetPV3	ACO37245	RdRp
	Rosellinia necatrix partitivirus 2	RnPV2	BAM78602	RdRp
Betapartitivirus	Cannabis cryptic virus	CanCV	AET80948	RdRp
	Crimson clover cryptic virus 2	CCCV2	AGJ83769	RdRp
	Dill cryptic virus 2	DCV2	AGJ83771	RdRp
	Hop trefoil cryptic virus 2	HTCV2	AGJ83767	RdRp
	Primula malacoides virus 1	PmV1	ABW82141	RdRp
	Red clover cryptic virus 2	RCCV2	AGJ83765	RdRp
	White clover cryptic virus 2	WCCV2	AGJ83763	RdRp
	Atkinsonella hypoxylon virus	AhV	AAA61829	RdRp
	Ceratocystis resinifera virus 1	CrV1	AAU26069	RdRp
	Fusarium poae virus 1	FpV1	AAC98734	RdRp
	Heterobasidion partitivirus 2	HetPV2	ADL66905	RdRp
	Heterobasidion partitivirus 8	HetPV8	AFW17810	RdRp
	Pleurotus ostreatus virus 1	PoV1	AAT07072	RdRp
	Rhizoctonia solani virus 717	RHsV717	AAF22160	RdRp
	Rosellinia necatrix partitivirus 1	RnPV1	BAD98237	RdRp
	Heterobasidion partitivirus 7	HetPV7	AEX87907	RdRp
Gammapartitivirus	Aspergillus ochraceous virus	AoV	ABV30675	RdRp
	Discula destructiva virus 1	DdV1	AAG59816	RdRp
	Discula destructiva virus 2	DdV2	AAK59379	RdRp
	Fusarium solani virus 1	FsV1	BAA09520	RdRp
	Gremmeniella abietina RNA virus MS1	GaRV-MS1	AAM12240	RdRp
	Ophiostoma partitivirus 1	OPV1	Q18L82	RdRp
	Penicillium stoloniferum virus S	PsV-S	AAN86834	RdRp
Deltapartitivirus	Beet cryptic virus 2	BCV2	ADP24757	RdRp
	Fig cryptic virus	FCV	CBW77436	RdRp
	Pepper cryptic virus 1	PepCV1	AEJ07890	RdRp
	Pepper cryptic virus 2	PepCV2	AEJ07892	RdRp
Cryspovirus	Cryptosporidium parvum virus 1	CSpV1	AAC47805	RdRp
	Cryptosporidium parvum virus 1	CSpV1	BAU19345	CP
	Cryptosporidium parvum virus 1	CSpV1	BAU19344	CP
	Cryptosporidium parvum virus 1	CSpV1	BAU19352	CP
	Cryptosporidium parvum virus 1	CSpV1	BAU19360	CP
	Cryptosporidium parvum virus 1	CSpV1	BAU19353	CP
	Cryptosporidium parvum virus 1	CSpV1	BAU19354	CP
	Cryptosporidium parvum virus 1	CSpV1	ABV83024	CP
	Cryptosporidium parvum virus 1	CSpV1	BAU19355	CP
	Cryptosporidium parvum virus 1	CSpV1	QBA97382	CP
	Cryptosporidium parvum virus 1	CSpV1	BAU19364	CP
	Cryptosporidium parvum virus 1	CSpV1	BAU19365	CP
	Cryptosporidium parvum virus 1	CSpV1	BAU19315	RdRp
	Cryptosporidium parvum virus 1	CSpV1	BAU19321	RdRp
	Cryptosporidium parvum virus 1	CSpV1	BAU19324	RdRp
	Cryptosporidium parvum virus 1	CSpV1	BAU19329	RdRp
	Cryptosporidium parvum virus 1	CSpV1	BAU19313	RdRp
	Cryptosporidium parvum virus 1	CSpV1	BAU19327	RdRp
	Cryptosporidium parvum virus 1	CSpV1	BAU19320	RdRp
	Cryptosporidium parvum virus 1	CSpV1	BAU19316	RdRp
	Cryptosporidium parvum virus 1	CSpV1	BAU19333	RdRp
	Cryptosporidium parvum virus 1	CSpV1	BAU19330	RdRp
	Cryptosporidium parvum virus 1	CSpV1	BAU19332	RdRp
	Cryptosporidium parvum virus 1	CSpV1	BAU19314	RdRp
	Cryptosporidium parvum virus 1	CSpV1	QBA97381	RdRp
	Cryptosporidium parvum virus 1	CSpV1	BAU19331	RdRp
	Cryptosporidium parvum virus 1	CSpV1	BAU19319	RdRp
	Cryptosporidium parvum virus 1	CSpV1	BAU19335	RdRp
	Cryptosporidium parvum virus 1	CSpV1	BAU19317	RdRp
	Cryptosporidium parvum virus 1	CSpV1	ABV83023	RdRp
	Cryptosporidium hominis		ABB02500	CP
	Cryptosporidium meleagridis		ABB02501	CP
	Cryptosporidium felis		ABB02502	CP

## Sheet: Narnaviridae
Genus	Species	Reference strain abbreviation	GenBank accession no.
Narnavirus	Saccharomyces 20S RNA narnavirus (1)	ScNV-20S	AAA47824.1
	Saccharomyces 20S RNA narnavirus (2)	ScNV-20S	NP 660178.1
	Narnavirus sp. (Human Metagenome)		DAH09202.1
	Narnavirus I-329	ScNV-I329	QFU28543.1
	Rhizopus microsporus 20S narnavirus	RmNV-20S	QBC65280.1
	Saccharomyces 23S RNA narnavirus	ScNV-23S	NP 660177.1
	Shahe narna-like virus 4	SNlV4	APG77180.1
	Hubei narna-like virus 21	HNlV21	YP 009337775.1
	Coquillettidia venezuelensis narnavirus 1	CVNV1	QBA55488.1
	Culex narnavirus 1	CxNV1	QBR53296.1
	Linepithema humile narna-like virus 1	LhuNLV1	AXA52546.1
	Hubei narna-like virus 18	HNlV18	YP 009330065.1
	Hubei narna-like virus 19	HNlV19	YP 009337792.1
	Fusarium poae narnavirus 1	FpNV1	YP 009272902.1
	Saccharomyces NDA21 narnavirus	ScNV-NDA21	OK412912

## Sheet: Mitoviridae
Genus	Species	Reference strain abbreviation	GenBank accession no.
Mitovirus	Fusarium globosum mitovirus 1	FgMV1	BAQ36629.1
	Fusarium circinatum mitovirus 1	FcMV1	AHI43533.1
	Fusarium coeruleum mitovirus 1	FcoMV1	BAQ36630.1
	Fusarium poae mitovirus 2	FpMV2	BAV56290.1
	Thielaviopsis basicola mitovirus	CeMV	AAZ99833.1
	Ophiostoma mitovirus 4	OMV4	NP_660179.1
	Sclerotinia sclerotiorum mitovirus 4	SsMV4	AGC24233.1
	Ophiostoma mitovirus 5	OMV5	NP_660180.1
	Sclerotinia sclerotiorum mitovirus 5	SsMV5	AHX84130.1
	Sclerotinia sclerotiorum mitovirus 1	SsMV1	AEX91878.1
	Gremmeniella mitovirus S1	GaMVS1	AAN05635.1
	Fusarium poae mitovirus 1	FpMV1	BAV56289.1
	Fusarium circinatum mitovirus 2-1	FcMV2-1	AHI43534.1
	Ophiostoma mitovirus 6	OMV6	NP_660181.1
	Helicobasidium mompa mitovirus 1-18	HmMV1-18	BAD72871.1
	Entomophthora muscae mitovirus 6	EnmuMV6	QCF24450.1
	Sclerotinia sclerotiorum mitovirus 26	SsMV26	AWY10984.1
	Soybean thrips mito-like virus 1	STMLV1	QQP18721.2
	Plasmopara viticola lesion associated mitovirus 2	PVaMito2	QIR30226.1
	Plasmopara viticola lesion associated mitovirus 1	PVaMito1	QIR30225.1
	Erysiphe necator associated mitovirus 29	EnaMV29	QKI79977.1
	Sclerotinia sclerotiorum mitovirus 2	SsMV2	AEX91879.1
	Sclerotinia sclerotiorum mitovirus 7	SsMV7	AHX84135.1
	Erysiphales associated mitovirus 1	EaMV1	QIP68034.1
	Plasmopara viticola lesion associated mitovirus 19	PVaMito19	QIR30242.1
	Plasmopara viticola lesion associated mitovirus 48	PVaMito48	QIR30271.1
	Soybean leaf-associated mitovirus 3	SlaMV3	ALM62243.1
	Rhizoctonia mitovirus 1 RS002	RMV1-RS002	AHL25281.1
	Tuber excavatum mitovirus	TeMV	AEP83726.1
	Botrytis cinerea mitovirus 9	BcMV9	YP_009182162.1
	Rhizoctonia solani mitovirus 2	RsMV2	ALD89121.1
	Cryphonectria parasitica mitovirus 1-NB631	CpMV1	NP_660174.1
	Ophiostoma mitovirus 1b	OMV1b	CAJ32467.1
	Ophiostoma mitovirus 1a	OMV1a	CAJ32466.1
	Tuber aestivum mitovirus	TaMV	YP_004564622.1
	Fusarium poae mitovirus 3	FpMV3	BAV56291.1
	Soybean leaf-associated mitovirus 5	SlaMV5	ALM62240.1
	Fusarium boothii mitovirus 1	FbMV1	BBG56022.1
	Thanatephorus cucumeris mitovirus	TcMV-1	AAD17381.1
	Botrytis cinerea mitovirus 1	BcMV1	YP_002284334.2
	Ophiostoma mitovirus 3b	OMV3b	CAJ32468.1
	Fusarium poae mitovirus 4	FpMV4	BAV56292.1
	Ophiostoma mitovirus 3a	OMV3a	NP_660176.1
	Sclerotinia sclerotiorum mitovirus 6	SsMV6	AHX84133.1
	Sclerotinia sclerotiorum mitovirus 3	SsMV3	AGC24232.1
	Ophiostoma mitovirus 7	OMV7	AGT55877.1
	Starmerella bacillaris mitovirus 1	SbMV1	OK412910

## Sheet: Outgroup
Genus	Species	Reference strain abbreviation	GenBank accession no.
Scleroulivirus	Soybean leaf-associated ourmiavirus 1	SLOV1	YP 009666497.1
Scleroulivirus	Soybean leaf-associated ourmiavirus 2	SLOV2	YP 009666498.1
Scleroulivirus	Sclerotinia sclerotiorum ourmia-like virus 1	SsOLV1	YP 010084711.1
Ourmiavirus	Ourmia melon virus	OuMV	YP 002019757.1
Botoulivirus	Sclerotinia sclerotiorum ourmia-like virus 2	SsOLV2	YP 010084712.1
unclassified Narnaviridae	Leptomonas seymouri Narna-like virus 1	Lepsey NLV1	ANI86034.1
unclassified dsRNA viruses	Plasmopara viticola lesion associated levivirus 1	PVaLevi1	QIR30323.1
Leishmaniavirus	Leishmania RNA virus 1 isolate LRV1-4	LRV1-4	MK825886.1
Victorivirus	Fusarium poae victorivirus 1	FpVV1	NC_030867.1
Victorivirus	Magnaporthe oryzae virus 2	MoV2	BCL64969.1
Victorivirus	Macrophomina phaseolina victorivirus 3	MpV3	QKO02073.1
unclassified Totiviridae	Diatom colony associated dsRNA virus 7	DcaRV-7	YP_009553337.1
Leishmaniavirus	Leishmania RNA virus 1	LRV1	AHJ90430.1
Leishmaniavirus	Leishmania RNA virus 1	LRV1	ASK05972.1
Giardiavirus	Giardia lamblia virus	GLV	NP_620070
