# Supplementary material for: Identification and Molecular Characterization of Novel Mycoviruses in Saccharomyces and Non-Saccharomyces Yeasts of Oenological Interest
Source: Viruses. 2021 Dec 29;14(1):52. doi: 10.3390/v14010052 (PMC8778689; doi:10.3390/v14010052)
Supplement: Supplementary file 1 [file viruses-14-00052-s001.zip › viruses-1472465-supplementary/Supplementary Text S1.txt]

ORFan FASTA SEQUENCES

ORFAN1 
nucleotide lentght: 5070 bp
ORF1: start 948; stop 3542; 
aa: 864

>ORFAN1  
TTTACGCGTCAGTTTACTCATTGCGTGGCAGTTGTGCCACGTTTTGAAGGTACGTCCTGTTCCAGCCTTTCCGCGCCGCAGACGCGCCGC
AGACGCGTCGTTTTTGCGTCACAAGTTTTTTACAGGCTGGCAGACCCGCTGAAGCAGCTGCGGCGACGTATAGGCCACGTATTTCTCTTG
AATTCGGAGGAAAGCGTCGTCGAAGCGAGACGAGGATAGACGGGCAGCAGGAAGACAGCGTGTTTCCTCCTTACAGAACCAGATCCGCGT
AGTTCAGAGGATCGACCTGGCCAGCGTTCAGACGCGGGAGACCTTCTCTTAACTGCACAAACAGTCTCAATATGTGGCGTATGGAGGATG
TTGAGGATCACTTGTGTAATCAGTACCCTTTACGTGTCAGGAACGTGACATGTAGATTACATGGGACATATCTACATTACATGCGTGGAT
ATGCAATTACATGCGTTGTTGACTGTTATTATATGGGTCGTATATTATCATTACATGGGTAGTTATTGACATTACATGCGTTGATGTTTC
ATTACATGCGTTGATGTTTCCATTACATGGGTAGTTATTGACATTACATGCGTGACTGACTGACATTACATGCGTCGATGGTTCATTACA
TGCGTTAATGTTGACATTACGTGGGTAGTATATAAATTACATGGTCATTACATGGTATGAATCCCTATGCGTGTTAAATGGGTGTCATAT
GTAGATTACATGGACGTCTACGACACTACATGCGTAGTTGTGGAAACATGCGTCATATATTGACATTACATGCGTCACATGCATAGTCTG
TGGTTACATGCGTGTGGCTCACCTGCCATACTCCTTGGTCCGAATACACGGATTTGTGGTCGTTATATAGTACTCATTCCATGATGCTGC
ACCAATATCACGTGTAACATAAACTATGCCCATGCTGAATCTTAACTATGCCCATGCTGAACCTTAACTATGTCCGTGCGCATATGGCTG
CATATTATGCCAACCTTAACTACGTCCATGCGCATATGGCTGCATATTATGCCAACCTTAACTATGTTCATGCTACATATGACGCATATG
ACGCATATGACGCACATGCACATAATTTCGCACAGTTAAGATTCTACTCTGCATACCGCATCAATTTAACTTTGTACGTAATGGTGCGCA
CAGTCCGCACAAATGTGGGTGTTTGCATGTTCAGTAATATCACCAAAATAACCTATCGTTATACCAAGAATATGGAAAGTATTGTAAACA
GGATGTTTAAGTGGAAAAAGAGCCACAGCTACAAAAGCAAAAGCGTGAATTGCAACCGTGTTTTCGGGCACGGCTTGCAGCAAGACGCGT
GGACCAGAGAAGTGCAAATGCTCTGCCTGTGCCGCGAAATCCGCGCAGAGGGCGAAAGAGACACACCCGTAATTCCGTACTACAATCGCG
GCGAGACTGACGTCCCCAGCGAAGCGGAAATGAGCAAGAAGACAGGCTACGTGTACACCGGGGAGACCAGCGTCTCCTATAAGACCGGGC
ACGCAGCCGACACAGACCTCGTGTTCGGGGAGACCAGCGTCTCCTACAAGAACGGGCACGTTGTCTGCGCTCACCAGAAGGCCTTCTGTA
AAGCGAGCAACACCAGCGAGGTGCAATCCGGGGAGACGCAAGTCTCCTATCACACCGGAATGCCTGCAGCCAGTGATGTTCAAGAGAAGG
TCAGCGAGCCGCACTCCGAGGAGACTTTGGTCTCCTATACAGCCGGGTGCGACTCCAACAAGACCGGCCAGACCGCCGGCGCGATGTTCC
TCGGAAAGATGCAAGTCTTCTACGACTCCGGGTCGAGCATCTGCTACAAGTCCGGCACGTTTGCCGGCGGGATGAGCTGCGATGTTAGTA
TCGAGTTGATCTCTTCAACCGGTGAGCCGTTAGTGCCTGCTGATGTAGAAAACAAAAAAAATCAAAAAAAAGAAAATCAAAAAAAAAGGA
CAGCCCTAGGCATGGCGACCGATCGCCATGAAATCATCCAGTGGTGCACACAGACTCTTACGGGAGACGCCATCACTGAAGTGCAGGTTG
AGCAGACGTTGGCTCCCTGCAGCAGCCACCAAGGTGATGAGACCTCTTCAAAGCAAGGTCTCCGCATTAGCACGCAGGTAGTAGTTGAAA
AGAAACTCTCTGTGGTGCTCAACATCGAGGTGTCAGCTTCCGTACTGGAGCGCGAAACGACTGGGAACCCTACAAGGGTCCTGAACGCGT
GGCCCGAAGCTGTGAACGAGGCGGAAACTCTCAACGAGGCCTCCGTCATGCAGGTAGAGCCCACATTGGCCCCTAATTACCATGACACCC
ACGGACGTGACAGGACGACCTTCTCAAAGCAAGGTCTCCGCTCTAGCAGGCAGGTAGCAAACCAAAAGCAACTACCGAAAGACCAGCTGC
TATTCACCGACGTGTCAGCCCGCACAAGTAAGAGCGAAACGACTAGGAATCCTACATGGGTCCTGAACGCATTACGCGAGGCTGTGCTAA
CGACTTCTCCAATCGAGAGCGTACTCATCATGCAGGTAGAGCCCACATTGGCCCCTTACCATGATATCGACCGCATGCAGGTAGCAAATC
AAAAGCAACTACCCGTGCTCACTGAATCAGTCCACAGACGCAAGAGCGAAACGACTAGGAATCCTACACGGATCCTGAACGCATTGTGCG
AGACTGTACTGGCGACTTCTCTAATCGAGAGCGTACTCATCATGCAGGTAGAGCCCACATTGGCCCCTTACCATGATATCCATCGAAGTG
ACCGCATGCAGGTAGCAAATCAAAAGCAACTACCCGTGCTCACTGAATCAGTCCACAGACGCAAGAGCGAAACGACTAGGAATCCTACAC
GGATCCTGAACGCATTGTGCGAGACTGTACTAAAGGCTTCTCTTACAAGCGAGAGCCTCTCTGTCGTGCATCATGACACCCACCAAAGCA
AGAGCGAAACGACTAGGAATTCTACACGGATCCTGAACGCATTGCACGTGGCTGTACTGGCTGCTTCTCTTACAAGCGAGAGCGCCTCTG
TCATGAACCGCGACACCCACCGACGTGAACGGACGATCTCTTCAAAGCAAGGTCTCCTCACTACCTGGCCGGTAGCAAATCAAAAGCAAC
TACCTAATGACCAGATAGTGCCCACGGCGGTGCTCTGCACCGGACGAAAGCGCGAAACGACTAGGAATTCTACACGGATCCTGAACGCGT
GGCCGACTGGCGCAAGGCCCAAGACGACATTGCAGGATAACGCGATAGCTCAAGTTGGAGCTACCAGTTACCAAGCAAGCACCAACGAAT
GTGGAAGGAAACCCGCTCATAAGCAATGTATTCCGACCGGCAGCAGACCATCAGTCACACTGCCATCCGCAATCGTACGTGCGCCTGGTC
GAGGGCCTAACCCTTCTCTGCGAGGACGCGCAACACAACGCTACTGGAATGGTCTTCCAGTTAGCTGGCAGGTAGCCTATATTCGACGGC
ACCTAATAGCAGCCAGCTATTTAGCGACGTGACTGCGTTTTTTTGCGGGGTTGGGTTTTTTTGGCATGCCCATGGTCTGAGATTCCAGTA
GGGATTTCAGGTCTAGGGTATGTCGGATGCGCATGTCATGATAACTCAATTATCGCCAAGGTCGCTAGCCAGTGATTAAGTCGATGAATG
AGTTGTTGTTGATATTGCGCATCCTGGAGGAGTTCTTAGAGCTCCTCAGGGAAACATCTGAGTTTTCAGAGGGTTTCCCGGGGGGGACCC
CCGTTTATTCGGAGTGGTCTTTCCGAACAACCCCTACGGTCACTCCGATCCATGATAGGGTAAGGAACCCTGCAGAAATATGCACAATTC
CATACCCCAGCCGATCTAGCGGGTGCATATGCCGCACCGATCCCAGCCATTAGAAGCGGATCGAGCCTGGGTCAGGGTGGCCCACCGTAG
CCGATAAGGGTACGGTCTATCTGGCGAGATGGTGGACGATTTTGTGGATGCGATTTGGTGGATGCGATTTGCATCATGGGAATTATGATC
CGGAAGTCACATGCCAATACACCATACGTTTAACGAGTCATTTTCGCGGAATCTGACTAACGGTGGTTAGGGTGTTTTGGCCGAGCTGGA
ATTGGCAGCAACATCGCAAATGGGCCGAGCTGGAGCTGGCAGCACAACGTAAATGGCCGAGTGGATTGAACGGAAGTTTTTGCTTAGGTC
TGTGATGTGACAGCACTCACTCGGATGTGCCAGGACTCTTATTGGTGCGAATGTCCGGGACTGGGAGCTGGATCTGCTGGATTTGCGGCG
TTTTGCGTTGATAACAGAGCCGTGACGGTTTCTGGTTGGAGAAGAAGACGTGGTCATCGATATTGGCCGTCATCGGCCGTTTACGCGTCA
GTTTCCTGTTAGTGCGGCGGAATACCACATTTTGAGGACACTAACGTCTAAACAGCCGAGAACGGAGATTTGATGGAAGAAGAGCTGAAT
ACGAAGAACGCGGGCGTCAATATTGGCCGAAATCGGCCTTTTACACGTCAGTTTCCTGCTGGTTTAGCAGTTGTGCCGCGTTTTGAGGAC
ACCGACCAAAACAGCCGATAACGGAGATTTGATGGAGCCAGAGGACAGCAGCTGGTTCTGGTAGACGCAGACGTTGAAAAATACGATGGA
ATGAACCACCTGGAGGCGTGTTACAGCTCCCAGATCCTGGTAAACTGGAAATAGACATTCTGCTCGAGTTTTGCGTCAACGGAGACAGTG
AGGGGTTCCTAGCTGAATAAGAAGAACGTGGCATCTATATTAGCCGATACCGGCCGTTTACGCGTCGTATTCCTGCTGGTGTAGCAGTTG
TGCCACGTTTTGAGGACGCTAACGTCTAGACAGCCGAGAACGGAGATTTGATAGAGCAAGAGTTGAATACGAAGAACGTGGGCGTCGATA
TTGGCCGAAATCGGCCTTTTACGCGTCAGTTTACTCATTGCGTGGCAGTTGTGCCACGTTTTGAAGGTACGTCCTGTTCCAGCCTTTCCG
CGCCGCAGACGCGCCGCAGACGCGTCGTTT


ORFAN2 
nucleotide lentght: 2421 bp
ORF1: start 12; stop 2312;
aa: 766

>ORFAN2
TTTACTTAAGGATGACTAGTTTTAGTCTTTTTGACACACTAATCGCTGAGCGATTAAGGCCTGACGATGCACGTATTGTACATCAGGTCG
AAAAGATTCGTTCATGGATGCACCATGACAAATCAGGGATGTATCCTTTACTTAAGGGTAACAATGTCCCGAAACGCCTCACGATGGAAC
AAGAATCCATGTGGGTAGCCTTTTGTAAATATCATTTCAAAGGGCTTTCTTATAGAGAGATAAAACTTTCAATTAAGTCTTTCTCTTCAA
CCTGTCAAGATGCCATCTTGATTCAGGAATTAACTCGCGTAATGGTCTACTTCAAGATCATTAGCGATGCGTGTAAGAATAGAAAACTCT
GTACACACATATTTAGAACTTGTACTTCAGTAGAAGGACAAGACCTGTATGATGATTTCATCATCTACATGGCAGAAGTTAACGACGATA
AAGCCTCAAATAGAGACATTCGTCAGCACCCAGACCCAAGAATCATGGATCTGTGGAGAAGATATTGGGACTCTGGTAGGTATACCATAG
ACCTTCCGTCTAAACGTGGATTCCCCACGTTCGAGATTGAAAAAGAATCGAAGATGTACTTAACGCGTCTTGATCCACCTAATACTCAAC
AACAAGAGAGATTTAGGAAATTAGCTTATGAATCCATCAAGAAGATGGGTCCAAACTCCTTACCGTCAATTCAGAGCGGTTACGGATATA
AACTCTCAACATCAAAATTTAATGATGATGGAGTATCCAAGTATGACTACGAACGTCCTACTCGGTTTAAAGGGCCGTTTAAATATCAGA
AGATATATACGGCGCCGGGAACAGTCAGAGAAGTATGGCTGCCCAGCAAGGCCTACAAGACAAACTCGTCTTGGTGGCATGAATATGCAT
ATGCGATACTACAAGAGTATCCATATGTGGTCCAAAACGAGGATGCTACCGACATCGCAAAACGAATCGGTACTCGTTTCAGAGAATGTA
AAGCTGTAGACCTGAAAGGATTCGGGTTACAGTTCCCTCGTGAGTATATACTAATACTTATAGAGGTAATTAATTCTCTCTATCCGAATG
AAATCGGAGAGGAGAATATGCAAATCGCTAAAACTCTATTTAGCGAAATGTGCGTAGATGACTATGAAGGGAACGTATCCCTCCCTAGAA
GAGGTGTAGGACTTGGGTACTACACTTCATTAATGACCTTAGCAGTAGCAATTATACTGCAAGATGTTTATGTTATCATGATGTTTTCTG
ATGACATACTTGTAGATTCTACACAGTACGAGAAGTGCTGTGAGACACTCGTTGAATATGGTTTTATATTAAACGAGAAGAAATGCGGAC
GTGAATGGACTTCATGGCCACTGTTTGCAGGAAGAACTGTTGTTCCTGGAAAATATACACTGCACTACGGGACTAACAATGGTCCAGTAG
CAGCTGTCTTCAATGCCAGATATCATTGGCAAAGAAAGCAAATAATTTCAACACTAACGTCAAGATGGCAGTTAGTGTTTATGTTCCAAT
ATAGACATATATTTGGACATGAATTCCATAAAATGGAATCTCTCCTACACGTCAATGATGGCGGTGTAGGAACACTGGTACACCCATTAC
AAGGGTTCACAGAAAAGTATCCTTCTGGCACTAAGCCTTTTGGTGACAGGGATAGAGTTTTAATTCCATACAAGAAATTAAAGCTAGATG
ATGCTCGTAGAATTCATTACGAAAGAAAACGAGTATATAGACATCATATCACGAGACATACGTGTATAGATGCAGAAGTCTACGGCGAAC
TTGAATATAAATCCAAGAAGCCATTGTCTACCAATCACATTACATCAATGAATTGGTTAGATAGAATCTCTCTAGAGTTTCACGGAGAAG
TTCCAGAGAATCTGTTGCAAGGTTTATCTCAACCTTACATACGGACACATAAAAGGCTGGCAATAGGGAGTAATGACCCCATTACAGCTA
TCTCCCACGGAGGTGTAATCGACACTTCTGGAAGGTATAGATGGATGCCATTATCAAGAGAGAATGACATTCTGATAGATGCGTACGCGA
ATCTACCAGTTATTAACAACCTCTGGATTCAAAAGATAAGTCCAAAGGAATTCTTTGACCCTCAACATGAGGCTTTAAGAAAAATGCTCG
AAACCATGGACGACCATGGAGACGAAGAGCTGTACGACATGATTGTCAAAGCAGCTGGTGAACGTCCGACTGTTACGGCAGACGACTGCG
TCGAATCAGATGGTTTTTCTGAAGACGACACATATTACTCAGATATCGATCTAGATCTCTAAGTACAATTTATGTTCATAACTCCACGTG
AGCAAGAACAACTGACTAGGGAAGCTTTCCCTAATTAGTAAAACGTTTTAAACAAAACACGATGGTTTTTCTGAAGACGAC


ORFAN3 
nucleotide lentght: 1744 bp
ORF1: start 26; stop 1630;
aa: 534

>ORFAN3
ATTTAATGGATGGACTGAAGATCCGATGACTTGTTTAAGTCTTAAACCGACCCTAAGCACGACGCTTAGAACCAGGTGTGAGGAGCTGCG
CGCTCTCCCATCACAAATTAGGGATCTTGAAATACAAGACCTCATTCTCGCATTGATCACGAGTCACTACGAGAGAGATATTACTGGACT
ACCCGAACCGGATAGACTAGTTCGCATACGCGTATTTTGCGACGCGTGCGTTGAATTTAATGGATGGACTGAAGATCAAATCCTCCATTT
CGTCCGTGAGCTTGATCTGAGATCACGGATAAGTCTTGCATCTAAGGACGTGAAGTCAATAGATGCTGTCGAAGGCTATCTAGAAAGATT
GTCTTTGAGAGAAATTAGAACTACTGCGAAGCACACAGTGTTCCGAGCTGACGATTGCGTAATCATCATGCTCCCACAATATGACGGTCA
TAATAAAGATATGAACGCCCACGTTTTGCAACACATCTTGTTCGCATCAAACGTATTAAACATCCCTATAACCAAGTTTAGGTTTTATAA
GGATGAAGAGTTAGGAAACGAAGTTCGTCTCTCTAACGATATAAGCACGATATACTCAGCGTTTGAGTCATTCGTGAAACACTCTTCTGC
ATACTATGCAGGTGGAGACTATAGGGTAAAGGGAATAGAGCAAGCTCTAAACCCCCCACAGATCTTAGCAATGCTTAAGTTACTAAGATC
CAAATTATATCAGTATCAGCGAAGATCGCGTAAAACTGAGGCTACTATTGAAACAATCAAAGAAGCCGTTTCTAACATATTTCACCTTAA
AAGTGATTATGTCAATTCCTGGACAAAGTCTTTTATCCGAGGAGTACTAGCTGAGATGGTAAAACCAGTTTACCAACTCCATCCTAACTT
CAATACTTCATTGAAGAAAAGATTCAATGTGAGACATACTATAGATATTATGTCTCGAATTGGTTATGAGCCTCTCTTAGTCTCATACCC
AAAATTAAAACAGTCCTTTATGACAGTAGTCAAAGAGAACCAAGAAGGAAAGAACTATTATTCTGTCCTTGATTCAAAAGATCTAAAAGA
CGATACTCTTAGATCCTTAGAAGAACCAATATTAAAAATGCTTCTTCCTAAGTATAATCCTGATTCTAAACACAAAGTTATAGATCAGTT
GGGTGATAAAGTACCTTTTAGTAAGGTATCACCCGAGAATTTCGCTGAAGCTAGTAAGAACACAGCAACAGCACTCGCTGTACGCACTAA
TGAAAAGCGCGTATCGCAATTATATGGTCTTAATCTCATAAAGGAGGTTAAGAACAACAACAAGAAGGATCATTTCAAACCGCTCTTTTA
CGAGCAGAAAAGAAATGAAACCCTCAGAGAGATACGTAAGTCTCCTTACGTAGACGGTAAGGGAACGATTTATTCTTCTTACCGTGACGT
TCCGTATGTAGTACGAAACGCCATATATACTCTCTTAGGCGTCCATGGGAAGCCTAGAGATTTCTCCAATTCCACCATGGAAGTTGAAGA
AGAAATTGATGCTAATGATTCCAAGAAGAAGCATAAGCTAGACCTTTCTGAGCTACCTCAGTTAAGTCAAACACAAACTCCGAAAATCAA
GAAGATTTGAGAAGTTAAGGAGCTAGGCTGTCAGCCCTCATCCTTATTTGCAGCGAACCTCCACGTGAGGGGAGCGCTCGTTTATAGGTC
TGCGTGACCTATGAACATAAACGTATTAAACAA
